# Supplementary material for: Efficacy of Shu-yi-ning-chang decoction on IBS-D: Modulating Nr4a3 pathway to reduce visceral hypersensitivity
Source: PLoS One. 2024 Apr 17;19(4):e0299376. doi: 10.1371/journal.pone.0299376 (PMC11023393; doi:10.1371/journal.pone.0299376)
Supplement: S1 Data — (XLSX) [file pone.0299376.s002.xlsx]

## Sheet: Sheet1
1	Body Weight
	Week	Control
	0	356.6	280.2	309.6	272.6	336.8	360	305.6	308
	1	325.8	296.4	294.8	380.8	387.6	332.8	369	332.8
	2	312.6	307	342.4	390.4	380.2	397.4	350.6	352.6
	3	329.6	367.2	406	345.7	370	339.6	372.6	354.8
	4	348.2	419.6	357.4	378.4	340.5	399.6	381.8	389.4
	5	400.4	409.6	431	361.2	409	378	418	417
		Model
	0	234.6	240.4	244.8	236.6	247.6	257.2	247.2	234.4
	1	243.4	245.8	250.4	241.6	254.8	261.6	253.4	242.4
	2	251.4	249.8	256.2	249.2	262.8	267.6	259.6	248.4
	3	260.1	253	260.2	256.1	267.4	270.4	265	254.3
	4	269.5	260	268.7	263.1	273	274.2	271.2	263
	5	282.4	263.2	292	278.6	273.2	283.6	272.6	282.4
		SYNC-L
	0	255.4	202.4	265.2	223.8	235.4	248	261	240.2
	1	261.8	216.2	273.8	235.2	247.4	265.8	276.8	254.8
	2	273.6	229.6	288.6	243.6	255.6	282.6	277.6	310.4
	3	241.4	291.6	255.8	269	293.4	282.6	283.2	320.6
	4	252.2	306	264.2	281.8	307.8	296.6	301.6	331
	5	263.6	317	272.6	291	322.4	314.4	309.2	348.2
		SYNC-M
	0	267.4	258.4	213.4	218.6	233.6	239.2	255.4	254.8
	1	296.2	298.4	261.4	249.4	263.6	239.6	266.4	263.2
	2	311.6	272.6	277.2	315.8	262.6	249.6	287.4	296.4
	3	328.4	336.2	298.4	297.4	281	303.6	289.4	281.6
	4	349.2	347.6	297	309.4	309.4	307.2	323.2	330
	5	350.6	340.6	323.2	337	305.8	326.2	340	307.6
		SYNC-H
	0	223.8	240.2	257.6	216.5	213.8	314.6	248.9	264
	1	260.8	228.2	230.2	247.4	274.8	261.6	348.8	283
	2	282.6	278.4	284.6	275.6	298.6	278.7	359.8	303.2
	3	302.1	299.5	305.4	286.6	310.6	287.4	368.6	319.4
	4	323.4	313.6	321.6	317	328.4	301.6	379.6	338.4
	5	345.9	330	354.6	331.5	350.6	332.4	392.8	360
		PI
	0	204.2	283.2	286.4	248.8	248.6	216.4	240.6	227.2
	1	227	276.4	314.8	313.2	263.4	248.6	247.4	241.6
	2	289.6	236.6	327.8	284.2	340.6	257.8	321.6	277.6
	3	309.8	347.4	293.6	355.8	252.8	277	277.2	297.2
	4	265.2	330.4	380	313.2	346.2	289.2	309.4	289.8
	5	292.2	292.2	340	401.3	342.8	292.6	291.6	350.4
2	Percentage of stool water
	Before medication
	Control	Model	SYNC-L	SYNC-M	SYNC-H	PI
	48	61	58	58	60	65
	49	62	65	60	68	57
	50	58	69	61	58	55
	46	60	57	62	56	60
	47	67	69	65	67	57
	46	64	65	64	62	66
	48	66	61	65	66	63
	50	62	64	62	65	60
	After medication
	Control	Model	SYNC-L	SYNC-M	SYNC-H	PI
	45	57	50	50	48	47
	45	55	52	48	47	48
	46	60	53	48	46	47
	47	65	51	49	47	45
	47	63	51	51	44	46
	46	62	51	47	45	45
	44	64	52	47	48	48
	45	61	49	49	46	47
3	Water injection with a score of 3
	Before medication							After medication
	Control	Model	SGJP-L	SGJP-M	SGJP-H	PI		Control	Model	SYNC-L	SYNC-M	SYNC-H	PI
	1.7	0.7	0.5	0.4	0.4	0.3		1.8	0.6	0.6	0.7	1.2	0.6
	1.8	0.5	0.6	0.4	0.6	0.5		1.8	0.5	0.6	0.6	1.2	0.7
	2	0.6	0.5	0.5	0.4	0.4		1.7	0.7	0.5	0.8	1	0.9
	1.9	0.4	0.4	0.5	0.5	0.4		1.9	0.6	0.8	0.6	1	0.8
	2.1	0.7	0.7	0.5	0.5	0.3		2	0.5	0.8	0.7	1.2	0.7
	2	1.2	0.6	0.5	0.6	0.4		1.9	0.4	0.7	1	1.2	0.8
	1.9	0.3	0.7	0.4	0.5	0.6		1.9	0.6	0.8	0.7	1.1	1
	1.8	0.6	0.7	0.5	0.5	0.4		2	0.5	0.6	1	1	0.6
4	Central zone entry times
	Before medication							After medication
	Control	Model	SGJP-L	SGJP-M	SGJP-H	PI		Control	Model	SGJP-L	SGJP-M	SGJP-H	PI
	15	1	2	3	1	1		15	1	5	10	9	7
	27	1	2	2	1	1		10	1	4	9	13	9
	21	3	3	2	2	3		14	1	4	8	11	8
	30	3	2	1	3	2		16	1	3	7	10	7
	19	2	1	2	2	2		29	2	6	6	11	5
	18	1	3	4	1	2		19	2	6	7	12	6
	17	2	2	3	1	1		18	1	4	8	13	8
	24	2	1	1	3	1		19	2	4	7	12	6
5	Surrounding zone entry times
	Before medication							After medication
	Control	Model	SGJP-L	SGJP-M	SGJP-H	PI		Control	Model	SGJP-L	SGJP-M	SGJP-H	PI
	50	22	21	19	16	26		80	16	21	42	53	42
	45	25	30	28	27	25		52	14	30	22	66	26
	77	17	15	23	18	21		45	19	15	36	57	25
	55	18	29	21	27	22		70	36	31	52	49	31
	62	21	17	19	18	23		81	11	22	31	62	42
	76	24	19	28	18	23		65	18	27	33	38	31
	46	24	22	24	25	24		56	27	26	39	31	28
	47	17	26	21	18	26		62	13	19	43	48	33
6	Grooming times
	Before medication							After medication
	Control	Model	SGJP-L	SGJP-M	SGJP-H	PI		Control	Model	SGJP-L	SGJP-M	SGJP-H	PI
	8	3	6	4	2	1		8	3	5	4	8	5
	7	2	2	5	3	5		9	2	2	5	5	4
	10	2	2	4	4	6		7	2	4	4	6	4
	8	1	3	1	3	2		7	3	5	4	7	5
	7	3	3	2	1	2		7	2	4	6	6	5
	6	2	1	6	4	1		9	2	3	6	6	6
	9	2	2	3	4	3		8	4	6	5	6	4
	8	3	5	4	2	3		7	1	3	6	5	7
7	Stand-up times
	Before medication							After medication
	Control	Model	SGJP-L	SGJP-M	SGJP-H	PI		Control	Model	SGJP-L	SGJP-M	SGJP-H	PI
	14	7	1	3	3	2		18	5	13	15	16	13
	16	2	12	11	4	5		15	2	11	17	18	10
	35	2	2	2	7	3		24	2	10	8	17	15
	36	3	2	3	2	1		16	3	9	15	17	9
	15	3	3	2	3	6		25	6	12	13	20	17
	34	2	2	4	4	3		16	1	12	23	19	9
	13	4	5	2	2	4		28	2	11	11	17	11
	17	2	4	5	5	3		17	3	13	8	16	10
8	Preference of sugar
	Before medication							After medication
	Control	Model	SGJP-L	SGJP-M	SGJP-H	PI		Control	Model	SGJP-L	SGJP-M	SGJP-H	PI
	75	76	66	69	71	68		79	63	64	70	77	61
	82	60	65	66	75	76		86	67	60	66	77	76
	86	70	83	78	66	66		87	60	68	66	71	64
	87	63	62	68	76	74		77	58	65	69	75	70
	82	72	70	69	69	65		75	64	71	74	76	64
	77	61	68	65	73	73		92	63	63	69	76	61
	79	63	63	71	69	70		83	59	67	66	78	63
	88	73	71	66	67	66		87	62	66	70	76	66
9	Mast cell（HPF/400×）
	Control																		SYNC-M						SYNC-H						PI
	1	2	2	0	1	2													4	4	5	2	3	3	2	2	2	4	1	2	4	4	3	5	5	2
	Model
	9	7	7	6	7	6
	SYNC-L
	5	6	5	4	6	3
	SYNC-M
	4	4	5	2	3	3
	SYNC-H
	2	2	2	4	1	2
	PI
	4	4	3	5	5	2
10	MCT protein expression
	Control	Model	SYNC-L	SYNC-M	SYNC-H	PI
	0.12	0.43	0.4	0.25	0.15	0.23
	0.18	0.48	0.42	0.22	0.17	0.25
	0.14	0.52	0.41	0.2	0.13	0.28
11	ELISA
	IL-6
	Control	Model	SYNC-L	SYNC-M	SYNC-H	PI
	1.84143	6.3316	5.74628	2.30246	2.78497	2.78497
	2.78497	5.17424	3.0336	4.61594	3.28684	2.78478
	1.61981	8.47413	5.75638	4.89893	2.54178	2.07691
	2.0691	7.53876	4.61594	2.30246	1.61981	4.89331
	2.30246	6.62891	6.3316	4.34224	4.34224	3.54449
	2.54118	6.92925	5.3552	3.28684	2.78497	3.28684
	CRH
	Control	Model	SYNC-L	SYNC-M	SYNC-H	PI
	6.5371	19.6655	12.8808	17.7712	8.77589	10.2502
	7.1438	23.9377	13.568	12.9624	11.5232	12.3405
	9.06224	19.25	23.9377	11.4605	12.8808	15.9801
	7.64503	28.4484	17.9417	11.8486	10.7634	13.7531
	7.82928	19.4552	16.5298	15.8492	11.5867	10.154
	6.50046	16.5298	16.1136	12.2674	10.7634	14.4485
	5-HT		5-HT
	Control	Model	SYNC-L	SYNC-M	SYNC-H	PI
	40.7811	66.4045	54.9089	46.8276	41.6933	46.9093
	43.2374	60.8364	55.4544	44.4159	42.4616	44.0211
	32.4629	61.0321	54.8183	49.4009	41.4642	34.9541
	31.9193	53.7399	48.2282	46.5831	43.7852	39.5067
	31.4466	62.9163	54.1874	47.8137	43.8637	37.2342
	23.6544	60.3492	53.2062	44.0211	39.9542	46.1772
	CGRP
	Control	Model	SYNC-L	SYNC-M	SYNC-H	PI
	13.5954	22.8372	18.1104	18.1104	8.68526	17.2696
	9.27132	20.8979	19.5069	13.88	13.3103	11.5913
	10.1456	21.1755	18.6697	15.5805	13.88	11.8789
	13.5954	18.6697	21.7301	15.8627	15.8627	16.7077
	10.7254	19.2281	15.2979	14.7318	13.3103	11.3032
	11.5913	17.8304	15.015	16.4263	12.1661	12.4528
	12.739	24.7682	16.1447	20.0639	13.0249	13.3103
	12.4528	18.3902	20.0639	12.1661	14.4482	12.739
12	FPKM value of Nr4a3					FPKM value of PI3K
	Control					Control
	88	177	12			1308	1642	1668
	Model					Model
	258	332	472			3652	3553	4075
	SYNC					SYNC
	164	123	135			2079	3162	2870
13	Western Blot							Bar chart values
	Colon	β-actin	CRF-R1	PI3K	AKT		CRF-R1	PI3K	AKT
	1	5067104	1823350	3988584	3592346		1	1	1
		4249050	5070670	3449565	3614241		3.31637	1.03137	1.19979
		4363902	4492449	4009792	3758777		2.86087	1.16731	1.21494
		4218137	3824800	3709695	3851722		2.51987	1.11727	1.288
		4764210	2468050	4066363	3596638		1.43964	1.08432	1.06485
		4948317	3038975	3586143	3459468		1.70671	0.920685	0.986128
	2	5756864	1311207	4076098	4121828		1	1	1
		4705152	3861090	4766918	3351704		3.60289	1.43089	0.99492
		4927232	2852506	3971500	3754166		2.54178	1.13839	1.06416
		4337088	2153674	3850002	3476027		2.1802	1.25373	1.11939
		4262912	2055464	3920020	3208647		2.11699	1.29874	1.05126
		6528544	2438207	4133818	3351704		1.63972	0.894286	0.717043
	3	6060236	1193016	4504410	1999700		1	1	1
		5037452	4353954	4187670	2198125		4.39052	1.11844	1.32241
		5569200	4213737	4758510	2095950		3.84342	1.14956	1.14055
		6199116	2214960	4063620	2072125		1.81501	0.881932	1.013
		6544272	2151633	4389720	2112375		1.67013	0.902458	0.978215
		6796468	3649701	4565910	2054000		2.72783	0.903849	0.915887
	Hypothalamus	CRF-R1			Bar chart values
	1	17975297	12635718		1
		17722655	53145735		4.26595
		17980872	39890692		3.156
		16990599	27312501		2.2868
		16541701	18479462		1.58922
		16206221	25049995		2.19888
	2	22222589	10948655		1
		21011388	40841421		3.9453
		19648873	30542568		3.15502
		18286233	23603368		2.61989
		18501091	16607176		1.82193
		17898415	21960223		2.49033
	3	2646349	4616214		1
		2816332	17449866		3.55197
		2445336	8382204		1.96508
		2652615	5779440		1.24903
		2537360	5363928		1.21189
		2050020	7524431		2.10415
	Colon	β-actin	Nr4a3	p-PI3K	p-AKT	Bar chart values		Nr4a3	p-PI3K	p-AKT
	1	29784011	5122657	2973590				1	1
		31818462	23602048	17216407				4.31279	5.41958
		32145000	18384905	12795608				3.32534	3.98703
		33012178	12506033	9895168				2.20259	3.00228
		31464071	6308177	5226142				1.16567	1.66367
		34023128	11940121	9808376				2.04043	2.88752
	2	37745636	1281239	8554837	3652224			1	1	1
		37260077	3918879	30453001	14056619			3.09852	3.60613	3.89894
		38920120	3002060	16847085	9524158			2.27238	1.90988	2.52908
		39031498	1959238	14618642	6281654			1.4788	1.65252	1.66329
		38494374	1546828	11007706	4036237			1.18381	1.2617	1.08365
		36989847	1809473	14530783	6355107			1.44114	1.73325	1.77562
	3	31870390	3563549	4592213	3074668			1	1	1
		29573921	17338708	25403532	16798627			5.24339	5.96143	5.88781
		29571733	12141804	18303815	11077742			3.67207	4.29566	3.88297
		27110264	8084391	12594971	6005364			2.66697	3.22425	2.29612
		26217532	4525313	6263059	4075827			1.54369	1.65791	1.61144
		30533026	7861948	11984459	7096852			2.30285	2.72404	2.40927
		β-actin	p-AKT		Bar chart values
		1199568	1689488		1
		1160872	4849844		2.96629
		1322880	3367104		1.8072
		1382544	2848350		1.4628
		1431072	1757315		0.871882
		1294104	1863759		1.02256
